# Supplementary material for: Comprehensive Comparative Analysis of the GATA Transcription Factors in Four Rosaceae Species and Phytohormonal Response in Chinese Pear (Pyrus bretschneideri) Fruit
Source: Int J Mol Sci. 2021 Nov 19;22(22):12492. doi: 10.3390/ijms222212492 (PMC8618624; doi:10.3390/ijms222212492)
Supplement: Supplementary file 1 [file ijms-22-12492-s001.zip › Table S1.xlsx]

## Sheet: Sheet1
Table S1	Physiochemical properties , No of introns -exons and domains of GATA family in four Rosaceae species
	Gene id		Chr No.	Domain	Amino Acid length	Molecular weight	Threotical pl	Exons	Introns
	Pbr032064.1	PbGATA1	Chr2	1	269	29559.4	8.06	2	1
	Pbr040546.1	PbGATA2	Chr2	1	331	36258.5	6.29	2	1
	Pbr041453.1	PbGATA3	Chr2	1	362	undefined		3	2
	Pbr008403.1	PbGATA4	Chr3	1	301	33668.5	6.61	3	2
	Pbr042397.1	PbGATA5	Chr3	1	354	38329.1	5.94	2	2
	Pbr036766.1	PbGATA6	Chr5	1	300	32268	5.53	7	6
	Pbr007018.1	PbGATA7	Chr5	1	276	29793.2	5.71	6	5
	Pbr013757.1	PbGATA8	Chr6	1	541	59970.5	6.99	8	7
	Pbr003531.1	PbGATA9	Chr7	1	216	23942.6	6.05	2	2
Pyrus bretschneideri	Pbr019135.1	PbGATA10	Chr9	1	294	31139.4	5.81	2	2
	Pbr024079.1	PbGATA11	Chr9	1	271	29853	5.71	6	5
	Pbr022349.1	PbGATA12	Chr10	1	323	35924.5	5.63	2	2
	Pbr009877.1	PbGATA13	Chr10	1	294	31513.2	5.36	7	7
	Pbr003297.1	PbGATA14	Chr11	1	172	19689.5	9.87	3	2
	Pbr011990.1	PbGATA15	Chr13	1	123	13447.6	10.07	2	1
	Pbr014317.1	PbGATA16	Chr15	1	269	29708.7	8.32	2	1
	Pbr029429.1	PbGATA17	Chr15	1	383	41877.1	5.98	3	3
	Pbr022143.1	PbGATA18	Chr15	1	331	36229.5	6.07	2	2
	Pbr019838.1	PbGATA19	Chr15	1	352	38536.9	8.88	3	2
	Pbr031829.1	PbGATA20	Chr15	1	268	29425.6	5.67	6	5
	Pbr008788.1	PbGATA21	Chr15	1	352	undefined		2	1
	Pbr015599.1	PbGATA22	Chr15	1	394			3	2
	Pbr006028.1	PbGATA23	Chr16	1	242	26636	7.04	2	2
	Pbr006031.1	PbGATA24	Chr16	4	213	24156.2	9.8	1	0
	Pbr002467.1	PbGATA25	Chr17	1	343	undefined		2	1
	Pbr042610.1	PbGATA26	scaffold995.0	1	269	29589.4	8.06	2	1
	Pbr001138.1	PbGATA27	scaffold1015.0	1	123	13447.6	10.07	2	1
	Pbr005051.1	PbGATA28	scaffold1248.0	1	357	undefined		3	3
	Pbr039067.1	PbGATA29	scaffold828.0	1	351	37885.5	5.58	2	2
	Pbr022166.2	PbGATA30	scaffold333.0	1	541	59978.3	6.56	8	8
	Pbr004097.1	PbGATA31	scaffold1194.0.1	1	172	19659.4	9.95	3	2
	Pbr004761.1	PbGATA32	scaffold1226.0	1	361	38887.9	4.71	10	9
	Pm003128	PmGATA1	Pa1	1	155	16545.6	9.06
	Pm008287	PmGATA2	Pa2	1	136	14912.1	9.69
	Pm005502	PmGATA3	Pa2	1	345	37726.3	9.12
	Pm005161	PmGATA4	Pa2	1	386	40900.9	4.85
	Pm004389	PmGATA5	Pa2	1	353	38357.5	4.83
	Pm004390	PmGATA6	Pa2	1	296	32005.2	5.61
	Pm013440	PmGATA7	Pa4	1	322	35101.8	5.94
	Pm013048	PmGATA8	Pa4	1	296	32656.4	6.04
	Pm018532	PmGATA9	Pa5	1	351	37549.1	5.64
Prunus mume	Pm017785	PmGATA10	Pa5	1	251	27904.7	5.47
	Pm022161	PmGATA11	Pa6	1	365	40240.9	4.94
	Pm022163	PmGATA12	Pa6	1	267	28569.6	5.47
	Pm020093	PmGATA13	Pa6	1	119	12985.2	9.99
	Pm021705	PmGATA14	Pa6	1	325	35338.4	5.31
	Pm023342	PmGATA15	Pa7	1	542	60147.7	6.81
	Pm026628	PmGATA16	Pa8	1	281	31431.5	8.38
	Pm027164	PmGATA17	Pa8	1	335	36432.9	9.25
	Pm026716	PmGATA18	Pa8	1	338	36687.9	5.88
	Pm031274	PmGATA19	scaffold896	1	290	32548.3	6.91
	Pm028201	PmGATA20	scaffold103	1	180	20034.5	9.6
	Pav_sc0000069.1_g830.1.mk	PaGATA1	Chr1	1	344	37700	8.77
	Pav_sc0000800.1_g710.1.mk	PaGATA2	Chr1	1	382	41900.2	6.38
	Pav_sc0002456.1_g010.1.mk	PaGATA3	Chr1	1	548	59850	5.29
	Pav_sc0000084.1_g450.1.mk	PaGATA4	Chr2	1	351	37573.2	5.82
	Pav_sc0000174.1_g1990.1.mk	PaGATA5	Chr2	1	136	14912.1	9.69
	Pav_sc0000120.1_g250.1.mk	PaGATA6	Chr2	1	252	28088.8	5.74
	Pav_sc0000759.1_g400.1.mk	PaGATA7	Chr3	1	297	32618.2	6.31
	Pav_sc0000293.1_g380.1.mk	PaGATA8	Chr3	1	270	29737	6.1
	Pav_sc0000549.1_g570.1.mk	PaGATA9	Chr5	1	542	60122.7	6.81
	Pav_sc0002446.1_g120.1.mk	PaGATA10	Chr6	1	309	34569.6	6.85
Prunus avium	Pav_sc0000907.1_g680.1.mk	PaGATA11	Chr6	1	172	18677.2	9.69
	Pav_sc0000099.1_g730.1.mk	PaGATA12	Chr7	1	281	31421.6	8.38
	Pav_sc0000055.1_g320.1.mk	PaGATA13	Chr7	1	136	14912.1	9.69
	Pav_sc0000212.1_g1890.1.mk	PaGATA14	Chr7	1	338	36716.2	9.32
	Pav_sc0000044.1_g930.1.mk	PaGATA15	Chr7	1	401	43681.8	5.98
	Pav_sc0000130.1_g440.1.mk	PaGATA16	Chr8	1	131	14202.5	9.65
	Pav_sc0001505.1_g080.1.mk	PaGATA17	Chr8	1	294	31310.8	5.39
	Pav_sc0001505.1_g070.1.mk	PaGATA18	Chr8	1	362	39704.2	4.88
	ppa013171m	PpGATA1	scaffold_1	1	136	14912.1	9.69
	ppa018120m	PpGATA2	scaffold_1	1	325	35721.2	9
	ppa007038m	PpGATA3	scaffold_1	1	385	42736.6	6.8
	ppa015753m	PpGATA4	scaffold_1	1	384	42241.6	6.25
	ppa009340m	PpGATA5	scaffold_1	1	296	31953.1	5.61
	ppa008377m	PpGATA6	scaffold_1	1	334	36218.2	5.08
	ppb020680m	PpGATA7	scaffold_1	1	214	23870.5	5.43
	ppa007936m	PpGATA8	scaffold_2	1	351	37666.2	5.71
	ppa014583m	PpGATA9	scaffold_2	1	251	27990.8	5.74
	ppa009709m	PpGATA10	scaffold_3	1	281	31209.7	6.59
Prunus persica	ppa017460m	PpGATA11	scaffold_3	1	323	35240	6.18
	ppa003888m	PpGATA12	scaffold_5	1	542	60234.7	7.04
	ppa010692m	PpGATA13	scaffold_6	1	240	26922	5.54
	ppa015310m	PpGATA14	scaffold_6	1	159	16917	8.17
	ppa014930m	PpGATA15	scaffold_7	1	281	31375.4	8.38
	ppa024374m	PpGATA16	scaffold_7	1	297	32220.5	9.57
	ppa008278m	PpGATA17	scaffold_7	1	338	36733	5.88
	ppa013280m	PpGATA18	scaffold_8	1	131	14343.6	9.78
	ppa009493m	PpGATA19	scaffold_8	1	290	31870.5	5.38
	ppa023830m	PpGATA20	scaffold_8	1	277	30269.1	8.05
	ppa010046m	PpGATA21	scaffold_8	1	266	28527.6	5.54
	ppa009401m	PpGATA22	scaffold_8	1	294	31401	5.39
