# Supplementary material for: Comprehensive Comparative Analysis of the GATA Transcription Factors in Four Rosaceae Species and Phytohormonal Response in Chinese Pear (Pyrus bretschneideri) Fruit
Source: Int J Mol Sci. 2021 Nov 19;22(22):12492. doi: 10.3390/ijms222212492 (PMC8618624; doi:10.3390/ijms222212492)
Supplement: Supplementary file 1 [file ijms-22-12492-s001.zip › Table S2.xlsx]

## Sheet: Sheet1
Table S2 qRT-PCR primers of GATA family in Pyrus bretschneideri
Gene id	Gene name	F	R
Pbr004761.1	PbGATA32	AATGCGTGTGGTCTTATGTGGGCG	GGCTTGACTTCAGTCGGTGTTCCA
Pbr041453.1	PbGATA3	GGGAAGCTGCAATCCTGCTAATGG	CCCTCTCGTCCTGCGGGAAAACTC
Pbr042610.1	PbGATA26	AATTCGGTTCAAGAAAGAAGAGAG	GCATTTTCTGGGTCTGTGAGTGTG
Pbr022166.2	PbGATA30	GAAAAGCCCCAAAAGGATAATTAT	CCCATCAGGAGGCAAAGCAAATAG
Pbr013757.1	PbGATA8	CTACTGATGGGGGTTCTTTCCTAA	CTTGGGCAAAAGAGCCATTGGACG
Pbr042397.1	PbGATA5	CCAATTCCCACAAGAAGGTTATCG	TCTGGAGTTTCGGTCATTGCTGTT
Pbr029429.1	PbGATA17	GACTGGTGGACGGAAGTTCAAGCC	CATGCGTTACAGAGGGTCTTGGCT
Pbr032064.1	PbGATA1	CTTGTTGCAGCCCAATAAGTCATC	GGAGGTGGTGTCACAGTTAGCGCA
Pbr015599.1	PbGATA22	TACTAGTAGTGATGACAAACCAAT	TGCAATCGGAGCAAACCCTAATAA	Subcellular localization
Pbr002467.1	PbGATA25	CATTCGGGTTCAGACTCTTCAGGC	AAGCGTTGCAAAGAGTTTTAGGTC
Gene	Tubulin	AGAACAAGAACTCGTCCTAC	GAACTGCTCGCTCACTCTCC
