# Supplementary material for: Comprehensive Comparative Analysis of the GATA Transcription Factors in Four Rosaceae Species and Phytohormonal Response in Chinese Pear (Pyrus bretschneideri) Fruit
Source: Int J Mol Sci. 2021 Nov 19;22(22):12492. doi: 10.3390/ijms222212492 (PMC8618624; doi:10.3390/ijms222212492)
Supplement: Supplementary file 1 [file ijms-22-12492-s001.zip › Table S4.xlsx]

## Sheet: Sheet1
Table.S4 List of GATA orthologous gene pairs identified in four Rosaceae species
	Pear vs Straw berry						Pear vs Stweet Cherry				Pear vs Japanese apricot					Pear vs Peach
Location	Gene name	Location	Orthologous pairs		Location	Gene name	Location	Orthologous pairs		Location	Gene name	Location	Orthologous pairs		Location	Gene name	Location	Orthologous pairs
Chr2	Pbr032064.1	Fvb1	FvH4_1g13230.1		Chr2	Pbr041453.1	PAV_r1.0chr1	Pav_sc0000069.1_g830.1.mk		Chr2	Pbr041453.1	Pa2	Pm005502		Chr2	Pbr041453.1	scaffold_1	ppa018120m
Chr2	Pbr041453.1	Fvb1	FvH4_1g07390.1		Chr2	Pbr040546.1	PAV_r1.0chr7	Pav_sc0000044.1_g930.1.mk		Chr2	Pbr040546.1	Pa8	Pm026716		Chr2	Pbr041453.1	scaffold_7	ppa024374m
Chr2	Pbr040546.1	Fvb1	FvH4_1g12220.1		Chr2	Pbr032064.1	PAV_r1.0chr7	Pav_sc0000099.1_g730.1.mk		Chr2	Pbr041453.1	Pa8	Pm027164		Chr2	Pbr040546.1	scaffold_7	ppa008278m
Chr2	Pbr041453.1	Fvb2	FvH4_2g31930.1		Chr3	Pbr042397.1	PAV_r1.0chr2	Pav_sc0000084.1_g450.1.mk		Chr2	Pbr032064.1	Pa8	Pm026628		Chr2	Pbr032064.1	scaffold_7	ppa014930m
Chr3	Pbr008403.1	Fvb3	FvH4_3g31980.1		Chr3	Pbr008403.1	PAV_r1.0chr2	Pav_sc0000084.1_g450.1.mk		Chr3	Pbr042397.1	Pa5	Pm018532		Chr3	Pbr042397.1	scaffold_2	ppa007936m
Chr3	Pbr042397.1	Fvb7	FvH4_7g19340.1		Chr3	Pbr008403.1	PAV_r1.0chr6	Pav_sc0002446.1_g120.1.mk		Chr3	Pbr008403.1	Pa5	Pm018532		Chr3	Pbr008403.1	scaffold_2	ppa007936m
Chr3	Pbr008403.1	Fvb7	FvH4_7g19340.1		Chr5	Pbr007018.1	PAV_r1.0chr8	Pav_sc0001505.1_g070.1.mk		Chr6	Pbr013757.1	Pa7	Pm023342		Chr3	Pbr008403.1	scaffold_6	ppa010692m
Chr5	Pbr007018.1	Fvb2	FvH4_2g11520.1		Chr6	Pbr013757.1	PAV_r1.0chr5	Pav_sc0000549.1_g570.1.mk		Chr9	Pbr019135.1	Pa2	Pm005161		Chr5	Pbr007018.1	scaffold_8	ppa023830m
Chr6	Pbr013757.1	Fvb5	FvH4_5g20240.1		Chr9	Pbr019135.1	PAV_r1.0chr1	Pav_sc0000800.1_g710.1.mk		Chr9	Pbr024079.1	Pa4	Pm013048		Chr5	Pbr036766.1	scaffold_8	ppa023830m
Chr9	Pbr019135.1	Fvb2	FvH4_2g35450.1		Chr9	Pbr024079.1	PAV_r1.0chr3	Pav_sc0000293.1_g380.1.mk		Chr9	Pbr019135.1	Pa4	Pm013440		Chr6	Pbr013757.1	scaffold_5	ppa003888m
Chr9	Pbr019135.1	Fvb6	FvH4_6g32190.1		Chr9	Pbr019135.1	PAV_r1.0chr3	Pav_sc0000759.1_g400.1.mk		Chr10	Pbr022349.1	Pa6	Pm021705		Chr9	Pbr019135.1	scaffold_1	ppa015753m
Chr10	Pbr022349.1	Fvb1	FvH4_1g12220.1		Chr10	Pbr022349.1	PAV_r1.0chr7	Pav_sc0000044.1_g930.1.mk		Chr10	Pbr022349.1	Pa8	Pm026716		Chr9	Pbr024079.1	scaffold_3	ppa009709m
Chr10	Pbr009877.1	Fvb2	FvH4_2g11520.1		Chr10	Pbr009877.1	PAV_r1.0chr8	Pav_sc0001505.1_g070.1.mk		Chr13	Pbr011990.1	Pa1	Pm003128		Chr9	Pbr019135.1	scaffold_3	ppa017460m
Chr10	Pbr022349.1	Fvb2	FvH4_2g10220.1		Chr11	Pbr003297.1	PAV_r1.0chr6	Pav_sc0000909.1_g020.1.mk		Chr13	Pbr011990.1	Pa2	Pm008287		Chr10	Pbr022349.1	scaffold_7	ppa008278m
Chr11	Pbr003297.1	Fvb3	FvH4_3g44220.1		Chr13	Pbr011990.1	PAV_r1.0chr6	Pav_sc0000907.1_g680.1.mk		Chr13	Pbr011990.1	Pa6	Pm020093		Chr10	Pbr009877.1	scaffold_8	ppa023830m
Chr13	Pbr011990.1	Fvb4	FvH4_4g19260.1		Chr13	Pbr011990.1	PAV_r1.0chr8	Pav_sc0000130.1_g440.1.mk		Chr15	Pbr019838.1	Pa2	Pm005502		Chr10	Pbr022349.1	scaffold_8	ppa009493m
Chr13	Pbr011990.1	Fvb6	FvH4_6g07120.1		Chr15	Pbr019838.1	PAV_r1.0chr1	Pav_sc0000069.1_g830.1.mk		Chr15	Pbr008788.1	Pa2	Pm005161		Chr13	Pbr011990.1	scaffold_1	ppa013171m
Chr15	Pbr014317.1	Fvb1	FvH4_1g13230.1		Chr15	Pbr008788.1	PAV_r1.0chr1	Pav_sc0000800.1_g710.1.mk		Chr15	Pbr015599.1	Pa2	Pm005502		Chr13	Pbr011990.1	scaffold_6	ppa015310m
Chr15	Pbr022143.1	Fvb1	FvH4_1g12220.1		Chr15	Pbr015599.1	PAV_r1.0chr1	Pav_sc0000069.1_g830.1.mk		Chr15	Pbr008788.1	Pa4	Pm013440		Chr13	Pbr011990.1	scaffold_8	ppa013280m
Chr15	Pbr029429.1	Fvb1	FvH4_1g12220.1		Chr15	Pbr008788.1	PAV_r1.0chr3	Pav_sc0000759.1_g400.1.mk		Chr15	Pbr031829.1	Pa4	Pm013048		Chr15	Pbr019838.1	scaffold_1	ppa018120m
Chr15	Pbr015599.1	Fvb1	FvH4_1g07390.1		Chr15	Pbr031829.1	PAV_r1.0chr3	Pav_sc0000293.1_g380.1.mk		Chr15	Pbr022143.1	Pa6	Pm021705		Chr15	Pbr008788.1	scaffold_1	ppa015753m
Chr15	Pbr019838.1	Fvb1	FvH4_1g07390.1		Chr15	Pbr014317.1	PAV_r1.0chr7	Pav_sc0000099.1_g730.1.mk		Chr15	Pbr029429.1	Pa6	Pm021705		Chr15	Pbr015599.1	scaffold_1	ppa018120m
Chr15	Pbr019838.1	Fvb2	FvH4_2g31930.1		Chr15	Pbr022143.1	PAV_r1.0chr7	Pav_sc0000044.1_g930.1.mk		Chr15	Pbr014317.1	Pa8	Pm026628		Chr15	Pbr008788.1	scaffold_3	ppa017460m
Chr15	Pbr008788.1	Fvb2	FvH4_2g35450.1		Chr15	Pbr029429.1	PAV_r1.0chr7	Pav_sc0000044.1_g930.1.mk		Chr15	Pbr022143.1	Pa8	Pm026716		Chr15	Pbr031829.1	scaffold_3	ppa009709m
Chr15	Pbr015599.1	Fvb2	FvH4_2g31930.1		Chr17	Pbr002467.1	PAV_r1.0chr3	Pav_sc0000759.1_g400.1.mk		Chr15	Pbr015599.1	Pa8	Pm027164		Chr15	Pbr015599.1	scaffold_7	ppa024374m
Chr15	Pbr008788.1	Fvb6	FvH4_6g32190.1							Chr15	Pbr029429.1	Pa8	Pm026716		Chr15	Pbr019838.1	scaffold_7	ppa024374m
Chr16	Pbr006028.1	Fvb4	FvH4_4g05560.1							Chr15	Pbr019838.1	Pa8	Pm027164		Chr15	Pbr014317.1	scaffold_7	ppa014930m
Chr16	Pbr006031.1	Fvb4	FvH4_4g05580.1							Chr17	Pbr002467.1	Pa4	Pm013440		Chr15	Pbr022143.1	scaffold_7	ppa008278m
Chr17	Pbr002467.1	Fvb6	FvH4_6g32190.1												Chr15	Pbr029429.1	scaffold_7	ppa008278m
															Chr15	Pbr022143.1	scaffold_8	ppa009493m
															Chr15	Pbr029429.1	scaffold_8	ppa009493m
															Chr17	Pbr002467.1	scaffold_3	ppa017460m
