# Supplementary material for: Comprehensive Comparative Analysis of the GATA Transcription Factors in Four Rosaceae Species and Phytohormonal Response in Chinese Pear (Pyrus bretschneideri) Fruit
Source: Int J Mol Sci. 2021 Nov 19;22(22):12492. doi: 10.3390/ijms222212492 (PMC8618624; doi:10.3390/ijms222212492)
Supplement: Supplementary file 1 [file ijms-22-12492-s001.zip › Table S5.xlsx]

## Sheet: Sheet1
Table S5 Gene duplication events and synonymous and non-synonymous ratio in four Rosaceae species
Pyrus bretschneideri									Prunus avium									Prunus mume									Prunus persica
Dispersed duplication/ DSD									Dispersed duplication/ DSD									Dispersed Duplication/DSD									Tendom Duplication/TD
Duplicate 1	Location	Duplicate 2	Location	E-value	Ka	Ks	Ka/ks		Duplicate 1	Location	Duplicate 2	Location	E-value	Ka	Ks	Ka/ks		Duplicate 1	Location	Duplicate 2	Location	E-value	Ka	Ks	Ka/ks		Duplicate 1	Location	Duplicate 2	Location	E-value	Ka	Ks	Ka/ks
Pbr032064.1	Chr2:15457053	Pbr019838.1	Chr15:6567459	3.3e-10	1.03724	1.80295	0.575301		Pav_sc0000069.1_g830.1.mk	PAV_r1.0chr1:30821855	Pav_sc0000907.1_g680.1.mk	PAV_r1.0chr6:21733745	4.4e-10	1.83685	0.801013			Pm005502	Pa2:11374233	Pm026628	Pa8:10924891	2.6e-09	1.05758	1.7093			ppa008377m	scaffold_1:46128308	ppa009340m	scaffold_1:46137134	1.6e-53	0.534036	2.129
Pbr040546.1	Chr2:15754137	Pbr042397.1	Chr3:27311462	1.2e-30	0.826574	1.19172	0.693598		Pav_sc0000293.1_g380.1.mk	PAV_r1.0chr3:645817	Pav_sc0002456.1_g010.1.mk	PAV_r1.0chr1:43036607	2e-50	0.66374	0.791271			Pm026628	Pa8:10924891	Pm017785	Pa5:14092669	3.6e-09	1.266	1.2185			ppa009401m	scaffold_8:7687476	ppa010046m	scaffold_8:7687476	3.3e-143	0.00166251	0.00512385
Pbr041453.1	Chr2:18685341	Pbr001138.1	scaffold1015.0:42448	0.00028	-2	-2	1		Pav_sc0000099.1_g730.1.mk	PAV_r1.0chr7:13364895	Pav_sc0000069.1_g830.1.mk	PAV_r1.0chr1:30821855	8e-10	-2	-2			Pm028201	scaffold103:1409579	Pm005502	Pa2:11374233	3.3e-08	1.82562	0.919611
Pbr008403.1	Chr3:15696064	Pbr039067.1	scaffold828.0:151127	6.1e-29	1.01495	2.00336	0.506625		Pav_sc0000099.1_g730.1.mk	PAV_r1.0chr7:13364895	Pav_sc0000907.1_g680.1.mk	PAV_r1.0chr6:21733745	1e-09	1.46294	0.873285
Pbr042397.1	Chr3:27311462	Pbr029429.1	Chr15:18509657	3.1e-32	1.16016	1.32151	0.877902		Pav_sc0000044.1_g930.1.mk	PAV_r1.0chr7:13799480	Pav_sc0000120.1_g250.1.mk	PAV_r1.0chr2:12829386	1.7e-29	0.708711	0.860343
Pbr007018.1	Chr5:1127760	Pbr024079.1	Chr9:14565054	1.1e-53	0.478838	4.74595	0.100894
Pbr003531.1	Chr7:5848017	Pbr022143.1	Chr15:19370810	2.1e-31	0.552857	0.914959	0.604242		Tandem Duplication/TD									Proximal Duplication /PD									Transposed Duplication/TRD
Pbr019135.1	Chr9:11262634	Pbr029429.1	Chr15:18509657	4.3e-35	0.784238	1.21078	0.647716		Duplicate 1	Location	Duplicate 2	Location	E-value	Ka	Ks	Ka/ks		Duplicate 1	Location	Duplicate 2	Location	E-value	Ka	Ks	Ka/ks		Duplicate 1	Location	Duplicate 2	Location	E-value	Ka	Ks	Ka/ks
Pbr024079.1	Chr9:14565054	Pbr036766.1	Chr5:5509732	1.1e-53	0.485094	2.21733	0.218773		Pav_sc0001505.1_g070.1.mk	PAV_r1.0chr8:6262623	Pav_sc0001505.1_g080.1.mk	PAV_r1.0chr8:6273364	1.5e-40	0.614368	1.49475			Pm022161	Pa6:14623991	Pm022163	Pa6:14638265	1.2e-33	0.639862	1.35858			ppb020680m	scaffold_1:43863844	ppa003888m	scaffold_5:6292726	7.3e-15	1.47543	0.614127
Pbr022349.1	Chr10:24792321	Pbr040546.1	Chr2:15754137	3.2e-52	0.485143	3.53161	0.137372																				ppa009709m	scaffold_3:595837	ppa008377m	scaffold_1:46128308	3.4e-52	0.498674	1.25864
Pbr009877.1	Chr10:22537416	Pbr024079.1	Chr9:14565054	1.5e-51	-2	-2	1		Transposed Duplication/TRD									Tandom Duplication /TD
Pbr003297.1	Chr11:22388508	Pbr008403.1	Chr3:15696064	1.4e-09	1.31694	1.02131	1.28946		Duplicate 1	Location	Duplicate 2	Location	E-value	Ka	Ks	Ka/ks		Duplicate 1	Location	Duplicate 2	Location	E-value	Ka	Ks	Ka/ks
Pbr011990.1	Chr13:9458805	Pbr019838.1	Chr15:6567459	2.8e-12	1.55379	0.548107	2.83484		Pav_sc0000055.1_g320.1.mk	PAV_r1.0chr7:9725499	Pav_sc0000130.1_g440.1.mk	PAV_r1.0chr8:20539926	2.3e-18	0.42801	0.917832			Pm004389	Pa2:4571049	Pm004390	Pa2:4582628	1.8e-53	0.517429	1.52071
Pbr014317.1	Chr15:17969555	Pbr019838.1	Chr15:6567459	1.1e-10	0.999403	2.50803	0.398481																				Whole Genome Duplication/WGD
Pbr031829.1	Chr15:18952920	Pbr036766.1	Chr5:5509732	3.5e-52	0.469571	1.67666	0.280064		Whole Genome Duplication/WGD									Transposed Duplication /TRD									Duplicate 1	Location	Duplicate 2	Location	E-value	Ka	Ks	Ka/ks
Pbr008788.1	Chr15:8833029	Pbr039067.1	scaffold828.0:151127	1.3e-30	1.19997	1.20052	0.999547		Duplicate 1	Location	Duplicate 2	Location	E-value	Ka	Ks	Ka/ks		Duplicate 1	Location	Duplicate 2	Location	E-value	Ka	Ks	Ka/ks		ppa013171m	scaffold_1:9473550	ppa015310m	scaffold_6:26284922	4.3e-13	0.428386	0.734318	0.58338
Pbr015599.1	Chr15:15009341	Pbr014317.1	Chr15:17969555	0.00031	1.95391	1.32413	1.47562		Pav_sc0000800.1_g710.1.mk	PAV_r1.0chr1:32967577	Pav_sc0000759.1_g400.1.mk	PAV_r1.0chr3:3791386	1.6e-61	0.381602	1.3036	0.29273		Pm013048	Pa4:1408883	Pm004389	Pa2:4571049	5.2e-51	0.562568	1.1799			ppa013171m	scaffold_1:9473550	ppa013280m	scaffold_8:21641829	3.8e-17	0.445221	1.14527	0.388748
Pbr006028.1	Chr16:10594842	Pbr022143.1	Chr15:19370810	2.2e-29	0.799756	1.46931	0.544307		Pav_sc0000084.1_g450.1.mk	PAV_r1.0chr2:18535042	Pav_sc0002446.1_g120.1.mk	PAV_r1.0chr6:6871975	1.6e-28	0.900896	1.87666	0.480053		Pm031274	scaffold896:45152	Pm018532	Pa5:19014121	2.7e-31	0.774365	1.67793			ppa018120m	scaffold_1:34983673	ppa024374m	scaffold_7:19643391	4.2e-22	0.591666	1.55948	0.379399
Pbr006031.1	Chr16:10607775	Pbr022349.1	Chr10:24792321	2.2e-09	1.39805	1.41773	0.98612									0.386391											ppa015753m	scaffold_1:36845238	ppa017460m	scaffold_3:3520156	1.5e-74	0.369855	1.96376	0.188341
Pbr002467.1	Chr17:16663738	Pbr008788.1	Chr15:8833029	9e-45	1.21537	0.940503	1.29226																				ppa007936m	scaffold_2:20890097	ppa010692m	scaffold_6:7162525	1.1e-33	0.751508	1.22402	0.613969
Pbr042610.1	scaffold995.0:53489	Pbr019838.1	Chr15:6567459	3.3e-10	1.03598	1.81491	0.570819											Whole Genome Duplication/WGD									ppa008278m	scaffold_7:17313701	ppa009493m	scaffold_8:11166624	3.9e-47	0.395052	1.32452	0.29826
Pbr001138.1	scaffold1015.0:42448	Pbr019838.1	Chr15:6567459	2.8e-12	1.54096	0.527366	2.92199											Duplicate 1	Location	Duplicate 2	Location	E-value	Ka	Ks	Ka/ks									0.408683
Pbr005051.1	scaffold1248.0:6222	Pbr015599.1	Chr15:15009341	4.6e-108	0.133737	0.0986957	1.35504											Pm003128	Pa1:23285274	Pm008287	Pa2:32171526	3.4e-17	0.413325	0.737144	0.560712
Pbr039067.1	scaffold828.0:151127	Pbr029429.1	Chr15:18509657	9e-32	1.14194	1.59365	0.716558											Pm008287	Pa2:32171526	Pm020093	Pa6:1095717	1.9e-16	0.447967	1.234	0.363022
Pbr004097.1	scaffold1194.0.1:79507	Pbr008403.1	Chr3:15696064	1.4e-09	1.31215	1.0289	1.2753											Pm005161	Pa2:9555449	Pm013440	Pa4:4143622	5.1e-46	0.561758	1.60501	0.350003
Pbr004761.1	scaffold1226.0:83322	Pbr036766.1	Chr5:5509732	2.2e-49	0.535463	1.70749	0.313597											Pm021705	Pa6:10726049	Pm026716	Pa8:11355349	5e-55	0.432833	1.99495	0.216965
							0.908324																		0.372675
Proximal duplication/ PD
Duplicate 1	Location	Duplicate 2	Location	E-value	Ka	Ks
Pbr006028.1	Chr16:10594842	Pbr006031.1	Chr16:10607775	7.9e-07	0.854467	0.753355	1.13422
Transposed Duplication/ TRD
Duplicate 1	Location	Duplicate 2	Location	E-value	Ka	Ks
Pbr003531.1	Chr7:5848017	Pbr008788.1	Chr15:8833029	1.5e-37	0.824791	0.577797	1.42748
Pbr004761.1	scaffold1226.0:83322	Pbr009877.1	Chr10:22537416	9.8e-50	0.547927	2.67225	0.205043
							0.816259
Whole-genome duplication/WGD
Duplicate 1	Location	Duplicate 2	Location	E-value	Ka	Ks
Pbr032064.1	Chr2:15457053	Pbr042610.1	scaffold995.0:53489	8.1e-142	0.00160686	0
Pbr041453.1	Chr2:18685341	Pbr005051.1	scaffold1248.0:6222	3.5e-140	0.0514273	0.0683523	0.752387
Pbr042397.1	Chr3:27311462	Pbr039067.1	scaffold828.0:151127	7.3e-183	0.0304417	0.256591	0.118639
Pbr007018.1	Chr5:1127760	Pbr036766.1	Chr5:5509732	3e-147	0.00645512	0.0247139	0.261194
Pbr013757.1	Chr6:22366948	Pbr022166.2	scaffold333.0:150813	1.8e-289	0.0332959	0.129678	0.256759
Pbr022349.1	Chr10:24792321	Pbr022143.1	Chr15:19370810	1.6e-51	-2	-2	1
Pbr022349.1	Chr10:24792321	Pbr029429.1	Chr15:18509657	2.2e-53	0.538562	2.07186	0.259941
Pbr009877.1	Chr10:22537416	Pbr007018.1	Chr5:1127760	5.4e-131	0.0371541	0.176881	0.210051
Pbr009877.1	Chr10:22537416	Pbr036766.1	Chr5:5509732	4e-150	0.032013	0.204928	0.156216
Pbr003297.1	Chr11:22388508	Pbr004097.1	scaffold1194.0.1:79507	7.1e-99	0.00253379	0
Pbr011990.1	Chr13:9458805	Pbr001138.1	scaffold1015.0:42448	1.4e-64	0	0.0346215	0
Pbr014317.1	Chr15:17969555	Pbr032064.1	Chr2:15457053	3.7e-134	0.0317146	0.253485	0.125114
Pbr014317.1	Chr15:17969555	Pbr042610.1	scaffold995.0:53489	1.3e-134	0.0300245	0.254031	0.118192
Pbr029429.1	Chr15:18509657	Pbr022143.1	Chr15:19370810	3.9e-174	0.00682443	0.024002	0.284327
Pbr029429.1	Chr15:18509657	Pbr040546.1	Chr2:15754137	7.3e-144	0.0690962	0.262312	0.263412
Pbr022143.1	Chr15:19370810	Pbr040546.1	Chr2:15754137	1e-146	0.0652959	0.273536	0.238711
Pbr019838.1	Chr15:6567459	Pbr015599.1	Chr15:15009341	1.1e-18	0.920596	1.34071	0.686646
Pbr019838.1	Chr15:6567459	Pbr041453.1	Chr2:18685341	5.8e-23	0.850594	1.57471	0.540158
Pbr031829.1	Chr15:18952920	Pbr024079.1	Chr9:14565054	1.8e-149	0.0120404	0.0438508	0.274577
Pbr008788.1	Chr15:8833029	Pbr019135.1	Chr9:11262634	1.4e-45	0.665263	1.18249	0.562592
Pbr015599.1	Chr15:15009341	Pbr041453.1	Chr2:18685341	5.5e-131	0.108627	0.0902517	1.2036
Pbr002467.1	Chr17:16663738	Pbr019135.1	Chr9:11262634	1.7e-120	0.101103	0.366493	0.275865
							0.379419
