# Supplementary material for: Comprehensive Comparative Analysis of the GATA Transcription Factors in Four Rosaceae Species and Phytohormonal Response in Chinese Pear (Pyrus bretschneideri) Fruit
Source: Int J Mol Sci. 2021 Nov 19;22(22):12492. doi: 10.3390/ijms222212492 (PMC8618624; doi:10.3390/ijms222212492)
Supplement: Supplementary file 1 [file ijms-22-12492-s001.zip › Table S6.xlsx]

## Sheet: Sheet1
Table S6 promoter analysis of GATA gene family in chinese pear
					phytohormone responsive				TOTAL	abiotic and biotic stress					TOTAL	plant growth and development		TOTAL
Gene I.D	Gene Name	ABRE	CGTCA-motif	TGACG-motif	TCA-elemt	GARE-motif	TGA-element	AuxRR-core		ARE	MBS	LTR	MYB	GC-motif		G-BOX	02-site
PbGATA1	Pbr032064.1	1	2				3	1	7			1			1	1		1
PbGATA2	Pbr040546.1	2	2	2					6	1			2		3			0
PbGATA3	Pbr041453.1	1			1				2		1	1	2		4		2	2
PbGATA4	Pbr008403.1	1	3	3					7		1		2		3			0
PbGATA5	Pbr042397.1		1	1				1	3			2			2			0
PbGATA6	Pbr036766.1	1	2	2					5				2		2			0
PbGATA7	Pbr007018.1	1		2					3				2		2	1		1
PbGATA8	Pbr013757.1		2	2	1	2		1	8			1	5	1	7		1	1
PbGATA9	Pbr003531.1	1		1				1	3				2		2	1	1	2
PbGATA10	Pbr019135.1	1	2	2			1		6		1	3			4	1	1	2
PbGATA11	Pbr024079.1	1						1	2				3		3	2		2
PbGATA12	Pbr022349.1	3							3	2					2	1		1
PbGATA13	Pbr009877.1	1	1	1					3				2		2	1		1
PbGATA14	Pbr003297.1	1							1		1	1	3		5			0
PbGATA15	Pbr011990.1								0				1		1			0
PbGATA16	Pbr014317.1	1		1			3	1	6			1	1		2	1	1	2
PbGATA17	Pbr029429.1	2	2	2	1	1			8				4	1	5			0
PbGATA18	Pbr022143.1	2	2	2		1			7				4	1	5			0
PbGATA19	Pbr019838.1	1		1	1				3	2			1		3			0
PbGATA20	Pbr031829.1	1						1	2				2		2	2		2
PbGATA21	Pbr008788.1	2	5	5	1		1		14			4			4	1		1
PbGATA22	Pbr015599.1	1							1	1	1		1		3		2	2
PbGATA23	Pbr006028.1	1			1				2		1	1	2		4	1		1
PbGATA24	Pbr006031.1								0	1	2	1			4			0
PbGATA25	Pbr002467.1	1	2	2				1	6			4	1	2	7	1	2	3
PbGATA26	Pbr042610.1	1	2	2			3	1	9			1			1	1		1
PbGATA27	Pbr001138.1								0				1		1			0
PbGATA28	Pbr005051.1								0	1	1	1	2		5		2	2
PbGATA29	Pbr039067.1	1	1	1				1	4			1	2	1	4	1		1
PbGATA30	Pbr022166.2				1	1			2	3	2	2	4	1	12			0
PbGATA31	Pbr004097.1	1							1		1	1	2		4			0
PbGATA32	Pbr004761.1	2		3					5		2		2		4	1	1	2
		32	29	35	7	5	11	10	129	11	14	26	55	7	113	17	13	30

## Sheet: Sheet4
ABRE	CGTCA-motif	TGACG-motif	TCA-elemt	GARE-motif	TGA-element	AuxRR-core		ARE	MBS	LTR	MYB	GC-motif		G-BOX	02-site
32	29	35	7	5	11	10	129	11	14	26	55	7	113	17	13	30

## Sheet: Sheet3
	Phytohormone responsive	Abiotic and biotic stress	Plant growth and development
PbGATA1	7	1	1
PbGATA2	6	3
PbGATA3	2	4	2
PbGATA4	7	3
PbGATA5	3	2
PbGATA6	5	2
PbGATA7	3	2	1
PbGATA8	8	7	1
PbGATA9	3	2	2
PbGATA10	6	4	2
PbGATA11	2	3	2
PbGATA12	3	2	1
PbGATA13	3	2	1
PbGATA14	1	5
PbGATA15		1
PbGATA16	6	2	2
PbGATA17	8	5
PbGATA18	7	5
PbGATA19	3	3
PbGATA20	2	2	2
PbGATA21	14	4	1
PbGATA22	1	3	2
PbGATA23	2	4	1
PbGATA24		4
PbGATA25	6	7	3
PbGATA26	9	1	1
PbGATA27		1
PbGATA28		5	2
PbGATA29	4	4	1
PbGATA30	2	12
PbGATA31	1	4
PbGATA32	5	4	2
