# Supplementary material for: Comprehensive Comparative Analysis of the GATA Transcription Factors in Four Rosaceae Species and Phytohormonal Response in Chinese Pear (Pyrus bretschneideri) Fruit
Source: Int J Mol Sci. 2021 Nov 19;22(22):12492. doi: 10.3390/ijms222212492 (PMC8618624; doi:10.3390/ijms222212492)
Supplement: Supplementary file 1 [file ijms-22-12492-s001.zip › Table S7.xlsx]

## Sheet: DIFFERENT TISSUE
Table S7	Transcriptomic analysis of PbGATA gene family in different organs
Gene ID	Gene name	Stem	Bud	Leaf	Ovary	Petal	Sepal
Pbr032064.1	PbGATA1	3.95018	2.04836	0	2.10555	0.175435	0.383678
Pbr040546.1	PbGATA2	83.0125	122.73	54.6086	81.8722	8.71654	40.4758
Pbr041453.1	PbGATA3	0	0.579654	7.08054	6.86126	4.33052	2.98819
Pbr008403.1	PbGATA4	10.2592	31.0616	9.77591	20.7903	17.4065	13.7477
Pbr042397.1	PbGATA5	0	0	0	0	0	0
Pbr036766.1	PbGATA6	22.4815	21.0438	22.0027	24.3714	26.2296	25.8478
Pbr007018.1	PbGATA7	23.1064	18.1676	28.6916	20.466	26.2174	22.5603
Pbr013757.1	PbGATA8	30.8835	29.742	22.0954	23.8968	19.5064	20.9711
Pbr003531.1	PbGATA9	0.792378	144.495	0.367792	15.9946	3.0345	1.95612
Pbr019135.1	PbGATA10	0.835012	5.34848	0	9.62898	3.20636	8.33252
Pbr024079.1	PbGATA11	1.93365	3.3116	4.69259	5.29526	8.08792	3.13109
Pbr022349.1	PbGATA12	37.6302	6.18896	146.377	25.1525	79.0061	69.8963
Pbr009877.1	PbGATA13	41.0446	67.6806	43.5909	27.9278	29.5999	23.9779
Pbr003297.1	PbGATA14	6.33392	8.8606	1.47128	9.30515	4.77186	5.55978
Pbr011990.1	PbGATA15	10.5265	12.7708	5.52021	15.7377	17.3481	12.7673
Pbr014317.1	PbGATA16	10.0814	2.64812	0	1.69669	0	0.15231
Pbr029429.1	PbGATA17	19.4051	17.3977	7.21882	26.4041	37.1924	28.8465
Pbr022143.1	PbGATA18	24.073	13.7394	7.94829	15.4893	58.9623	18.6734
Pbr019838.1	PbGATA19	0.576073	0.432239	8.62816	0	0.396931	0
Pbr031829.1	PbGATA20	4.57329	4.29452	4.19193	7.65698	10.0459	7.22462
Pbr008788.1	PbGATA21	3.15852	1.85752	0.794991	5.86523	16.7161	13.8458
Pbr015599.1	PbGATA22	18.6662	17.2222	50.2758	8.68393	1.00902	9.05303
Pbr006028.1	PbGATA23	5.90038	6.74452	5.29715	13.1089	8.92911	12.5927
Pbr006031.1	PbGATA24	0	0	0	0	0	0
Pbr002467.1	PbGATA25	0.108666	19.4007	0	9.56395	5.30665	4.23247
Pbr042610.1	PbGATA26	7.9082	3.36727	0	2.04107	0.063085	1.05679
Pbr001138.1	PbGATA27	21.6625	24.7407	14.921	22.7924	22.4475	11.6828
Pbr005051.1	PbGATA28	0.106194	0.408401	11.2438	5.02927	2.14626	1.48859
Pbr039067.1	PbGATA29	37.8166	52.7718	35.256	12.8718	23.0869	14.8055
Pbr022166.2	PbGATA30	30.8821	14.0613	36.5869	26.3234	20.6328	26.3109
Pbr004097.1	PbGATA31	0	0	0	0	0	0
Pbr004761.1	PbGATA32	28.071	25.0574	45.8462	27.8876	20.7516	21.5296

## Sheet:  FRUIT STAGES
Table S7	Trascriptomic analysis on different developmental stages of fruits in PbGATA gene family
Gene ID	Gene name	S1	S2	S3	S4	S5	S6	S7
Pbr032064.1	PbGATA1	0.700078	0	0.582885	0.582885	0	0	0
Pbr040546.1	PbGATA2	85.2333	124.978	25.6035	25.6035	16.1976	12.6712	6.37442
Pbr041453.1	PbGATA3	9.87969	7.05171	5.32352	5.32352	0	0	0
Pbr008403.1	PbGATA4	25.9206	34.0037	15.9314	15.9314	9.92636	18.5118	9.14935
Pbr042397.1	PbGATA5	0	0	0	0	0	0	0
Pbr036766.1	PbGATA6	8.77568	11.6275	11.878	11.878	11.8637	10.3621	1.80097
Pbr007018.1	PbGATA7	15.6364	19.6098	25.9138	25.9138	18.9316	23.0614	2.76716
Pbr013757.1	PbGATA8	57.2911	36.1325	42.5016	42.5016	54.0116	45.9646	37.7526
Pbr003531.1	PbGATA9	4.8763	0	0	0	0	0	0
Pbr019135.1	PbGATA10	0.33831	0	0	0	0	0	0
Pbr024079.1	PbGATA11	0	3.51426	2.56236	2.56236	0	0	0
Pbr022349.1	PbGATA12	33.6328	27.463	57.6115	57.6115	46.3193	10.0474	1.55467
Pbr009877.1	PbGATA13	28.7025	25.1735	21.75	21.75	18.8257	26.1534	28.6644
Pbr003297.1	PbGATA14	0	11.3327	28.7655	28.7655	0	0	0
Pbr011990.1	PbGATA15	8.11155	9.39818	19.2579	19.2579	10.5927	17.1501	6.03252
Pbr014317.1	PbGATA16	0	0	0	0	0	0	0
Pbr029429.1	PbGATA17	2.03364	2.9152	1.00383	1.00383	0.388204	0	0
Pbr022143.1	PbGATA18	7.41252	5.76357	1.70475	1.70475	1.40492	0	0
Pbr019838.1	PbGATA19	0	0	0	0	0	0	0
Pbr031829.1	PbGATA20	4.87642	10.2081	6.39377	6.39377	4.32188	7.1453	0
Pbr008788.1	PbGATA21	4.18053	7.7003	1.23286	1.23286	2.44897	4.05589	0
Pbr015599.1	PbGATA22	4.31321	6.80171	31.4506	31.4506	30.2234	37.6249	6.8596
Pbr006028.1	PbGATA23	7.61147	9.34881	4.02702	4.02702	2.61334	2.2886	0.34543
Pbr006031.1	PbGATA24	0	0	0	0	0	0	0
Pbr002467.1	PbGATA25	0.807669	0	0	0	0	0	0
Pbr042610.1	PbGATA26	0.790047	0	0.582885	0.582885	0	0	0
Pbr001138.1	PbGATA27	8.7115	10.0643	26.1218	26.1218	15.8215	17.5449	6.03252
Pbr005051.1	PbGATA28	5.74514	6.14073	3.07807	3.07807	1.3013	0.690335	0
Pbr039067.1	PbGATA29	35.05	71.4001	72.3842	72.3842	93.2551	176.476	2.03884
Pbr022166.2	PbGATA30	31.4818	20.8988	35.1355	35.1355	57.4951	38.5041	38.7711
Pbr004097.1	PbGATA31	0	0	0	0	0	0	0
Pbr004761.1	PbGATA32	3.32167	3.65901	6.73858	6.73858	11.7243	9.27192	13.929
